# Supplementary material for: An Interactive Workshop to Enhance Teaching Skills Through Understanding Teaching Styles
Source: MedEdPORTAL. 2026 Jan 20;22:11571. doi: 10.15766/mep_2374-8265.11571 (PMC12816393; doi:10.15766/mep_2374-8265.11571)
Supplement: Supplementary file 1 — Harry Potter Teaching Styles Handout.docxHarry Potter Teaching Styles Workshop.pptxDiscussion Cases.docxFacilitator Guide.docxWorkshop Evaluation.docx [file mep_2374-8265.11571-s001.zip]

Archive with 6 entries (6 files):
- A. Harry Potter Teaching Styles Handout.docx
- B. Harry Potter Teaching Styles Workshop.pptx
- C. Discussion Cases.docx
- D. Facilitator Guide.docx
- E. Workshop Evaluation.docx
- _Educational Summary Report_11571.pdf
